# Supplementary material for: Crystal Structure of an Archaeal Tyrosyl-tRNA Synthetase Bound to Photocaged L-Tyrosine and Its Potential Application to Time-Resolved X-ray Crystallography
Source: Int J Mol Sci. 2022 Sep 8;23(18):10399. doi: 10.3390/ijms231810399 (PMC9499402; doi:10.3390/ijms231810399)
Supplement: Supplementary file 1 [file ijms-23-10399-s001.zip]

Archive with 1 entries (1 files):
- ijms-1877760-supplementary.pdf
